# Supplementary material for: A Novel Prostate Cell Type-Specific Gene Signature to Interrogate Prostate Tumor Differentiation Status and Monitor Therapeutic Response (Running Title: Phenotypic Classification of Prostate Tumors)
Source: Cancers (Basel). 2020 Jan 10;12(1):176. doi: 10.3390/cancers12010176 (PMC7016595; doi:10.3390/cancers12010176)
Supplement: Supplementary file 1 [file cancers-12-00176-s001.zip]

Archive with 2 entries (2 files):
- SUPPLEMENTARY/cancers-678534-SUPPLEMENTARY FINAL.docx
- SUPPLEMENTARY/Supp tables_R1.pdf
